# Supplementary material for: Neonatal gene therapy achieves sustained disease rescue of maple syrup urine disease in mice
Source: Nat Commun. 2022 Jun 7;13:3278. doi: 10.1038/s41467-022-30880-w (PMC9174284; doi:10.1038/s41467-022-30880-w)
Supplement: Supplementary file 4 — Source Data [file 41467_2022_30880_MOESM4_ESM.xlsx]

## Sheet: Fig1a
Day of death
Bckdha+/+	Bckdha+/-	Bckdha-/-		log-rank Mantel-Cox test
>30	1	1			p-value
>30	8	1		Bckdha-/- vs Bckdha+/+	4.86e-13
>30	>30	1		Bckdha-/- vs Bckdha+/-	2.22e-16
>30	>30	1
>30	>30	2
>30	>30	2
>30	>30	2
>30	>30	7
>30	>30	8
>30	>30	8
>30	>30	8
>30	>30	8
>30	>30	10
>30	>30	10
>30	>30	12
>30	>30
>30	>30
>30	>30
>30	>30
>30	>30
>30	>30
>30	>30
>30	>30
>30	>30
>30	>30
>30	>30
	>30
	>30
	>30
	>30
	>30
	>30
	>30
	>30
	>30
	>30
	>30
	>30
	>30
	>30
	>30
	>30
	>30
	>30

## Sheet: Fig1b
Weight (g)
Bckdha+/+	Bckdha+/-	Bckdha-/-
3.3	4.5	1.6
4.5	4.1	2.6
4.4	5.1	2.5
4.7	4.4	1.9
	4.6	1.8
	5
	4.2

## Sheet: Fig1c
Leucine (µmol/L)				Alloisoleucine (µmol/L)
Bckdha+/+	Bckdha+/-	Bckdha-/-		Bckdha+/+	Bckdha+/-	Bckdha-/-
188.6	187.3	4565		0	0	230.6
139.8	191	4936		0	0	186.1
	156.1	4176			0	173

## Sheet: Fig1d
Relative mRNA expression Bckdha/Gapdh
Liver
Bckdha+/+	Bckdha+/-	Bckdha-/-
0.00426617	0.00153349	2.7424e-05
		4.6315e-05
		1.5378e-05
Heart
Bckdha+/+	Bckdha+/-	Bckdha-/-
0.00044336	0.00019084	4.4788e-06
		5.3205e-06
		1.1394e-05
Brain
Bckdha+/+	Bckdha+/-	Bckdha-/-
0.00031701	0.00010671	4.8045e-06
		5.202e-06
		6.7607e-06

## Sheet: Fig1e
	Relative protein expression BCKDHA/GAPDH
	Liver				Heart				Brain
	Bckdha+/+	Bckdha+/-	Bckdha-/-		Bckdha+/+	Bckdha+/-	Bckdha-/-		Bckdha+/+	Bckdha+/-	Bckdha-/-
	0.0672	0.0354	0.0026		0.02	0.017	0.003		0.005	0.004	0.004
			0.004				0.004				0.002
			0.002				0.002				0.004

## Sheet: Fig2b
	Relative protein expression hBCKDHA/β-actin
	EF1a-GFP	EF1a-hBCKDHA WT	EF1a-hBCKDHA co1	EF1a-hBCKDHA co2
	0.83	7.8	4.91	5.67
	1.02	7.45	3.55	3.09
	1.15	8.16	4.02	3.1

## Sheet: Fig2d
	Relative protein expression hBCKDHA/β-actin
	hAAT-GFP	hAAT-iSV40-hBCKDHA WT	hAAT-iSV40-hBCKDHA co1	hAAT-iSV40-hBCKDHA co2
	0.82	3.52	2.44	1.72
	1.21	4.11	2.74	1.1
	0.97	3.6	2.4	1.65

## Sheet: Fig3a
Weight (g)
Days	Bckdha+/+
	female	male	female	female	female	male	female	female	female
7	4.2	3.9	3.8	4.2	4.1	4.8	3.8	4.7	4.5
8	5.1	4.4	4.3	4.6	4.5	5.3	4	5.2	5.2
13	6.9	6.3	6.1	7.1	7.1	7.6	6	7.6	7
23	9.8	8.8	8.9	9.3	10.9	11.6	9.5	11.5	11.2
27	13.5	11.8	12	12.5	14	15	12.6	14.1	13.8
28	13.1	12.7	12.9	13.1	14.2	16.2	13.4	15.1	14
Days	Bckdha+/-
	male	male	female	female	male	male	male	female	female	male	male	female	female	male	male	female	female	female
7	4.5	4.4	4.3	4.7	4.2	4	4.3	4.2	4.4	4.5	4.2	3.3	4.5	4.5	4.4	4.6	4.4	4.6
8	4.9	4.9	4.6	4.5	4.9	4.6	4.6	4.6	4.8	4.9	4.7	3.8	5	4.9	4.6	5.2	4.9	5
13	7.2	7.1	7.1	7.3	6.4	6.2	6.4	5.3	6.8	7.3	7.2	6	7.6	7.1	6.5	7.4	6.7	7.1
23	10.9	10	10.6	11.2	9.3	9.3	9.6	5.8	9.3	10.3	9.8	7.9	10	11.7	10.5	11.2	11.1	11.5
27	14	13.8	13.5	14.2	13.3	12.5	13.2	9.9	11.9	14.8	12.7	11.1	13.8	15.2	14	12.8	14.1	13.4
28	14.8	14.7	14.1	14.2	13.1	13.7	14.7	10.6	12.4	15.8	13.8	11.8	14.6	16.6	15.2	14.1	13.9	13.7
Days	Bckdha-/-, 1014 vg/kg sacrificed at 4 weeks
	male	female
7	4.2	4.1
8	4.5	4.6
10	5.4	5.7
13	6.2	7
14	6.5	7
20	7.4	8.2
21	8.6	8.7
23	9.3	9.5
24	10	10.4
27	12	12.9
28	12.7	13.1
Days	Bckdha-/-, 1013 vg/kg sacrificed before 4 weeks
	female	female
7	4.8	4.6
8	5.2	5.3
10	5.8	5.7
13	7.3	6.9
16	8.5	7.8
17	8.8	8.1
20	8.9	7.8
22	8.6	7
23	8.1	6.4
24	7.6
27	6.2
28
Days	Bckdha-/-, 1013 vg/kg sacrificed at 4 weeks
	female	female	female	female	male
7	4.5	4.1	4.6	3.9	4.6
8	4.9	4.7	5	4.3	5.3
13	7.1	7	7.5	6.6	6.7
23	10	9.9	9.6	9.3	9.7
27	11.2	10.5	8.8	8.7	10.1
28	11.1	10.2	9.2	9.6	10.1

## Sheet: Fig3b
Leucine (µmol/L)
Bckdha-/-	Bckdha-/-	Bckdha-/-	Bckdha+/-	Bckdha+/+
1013 vg/kg (sacr. before 4 weeks)	1013 vg/kg (sacr. at 4 weeks)	1014 vg/kg (sacr. at 4 weeks)
3453	283	204	199	159
2590	709	179	120	156
	549		123	169
	821		122	95
	1191		130	71
			119	116
			153	127
			141	27
			100	88
			118
			101
			83
			106
			129
			33
			194
			101

## Sheet: Fig3c
VGCN/cell
Liver
Non injected	1013 vg/kg	1014 vg/kg
0.005369	0.103414	3.76947
0.000978	0.098619	0.974102
	0.158818
	0.170063
	0.18401
	0.159368
	0.06197
Heart
Non inj.	1013 vg/kg	1014 vg/kg
0.00329	0.078181	1.9405
0.002022	0.258566	1.7308
	0.131882
	0.082207
	0.218068
	0.158372
	0.057622
Brain
Non inj.	1013 vg/kg	1014 vg/kg
0.005369	0.007958	0.075743
0.001993	0.007835	0.134061
	0.092364
	0.01163
	0.012425
	0.011737
	0.004691

[truncated: 45 more sheets: Fig3d, Fig3e, Fig4a-b, Fig4c, Fig4d, Fig4e, Fig4f, Fig4g, Fig5a-b, Fig5c, FigS1a, FigS1b, FigS1c, FigS2a, FigS2b-c, FigS2d, FigS2e, FigS2f, FigS4, FigS5a …]
